# Supplementary material for: Optimizing performance of nonparametric species richness estimators under constrained sampling
Source: Ecol Evol. 2016 Sep 22;6(20):7311–22. doi: 10.1002/ece3.2463 (PMC5513256; doi:10.1002/ece3.2463)
Supplement: Supplementary file 2 [file ECE3-6-7311-s002.xlsx]

## Sheet: Sheet (A)
**Need Excel-Poptools to run this
		Sample scenarios:	1	2	3	4	5	6	7			1	2	3	4	5	6	7	Bias	Var	MSE
		spp1	>d	>d	>d	>d	>d	>d	>d		Chao2	5.1	5.2	5.3	5.5	4.2	4.3	4.5	0.128571	0.275714	0.292245
		spp2	>d	>d	>d	>d	>d	>d	>d		Chao1	5	5	5.5	8	4	4	5	-0.214286	1.82143	1.86735
		spp3	d	d	d	s	d	d	s
		spp4	d	d	s	s	d	s	s
		spp5	d	s	s	s	nd	nd	nd
Sample Scenario 1	>d	>d	d	d	d	Prb											Sample Scenario 5	>d	>d	d	d	Nd	Prb
	spp1	spp2	spp3	spp4	spp5		q1		q2	Ch2	Exp val	f1	f2	Ch1	Exp val			spp1	spp2	spp3	spp4	spp5		q1		q2	Ch2	Exp val	f1	f2	Ch1	Exp val
					d		0	3	5	5	5.10625	0	3	5	5									0	3	5	4	4.15625	0	2	4	4
					0.5	0.125																	0.25
				d																	d
				0.5	s		1	2	4	5											0.5
					0.5	0.125
	>d	>d	d															>d	>d	d
	1	1	0.5															1	1	0.5
					d		1	2	4	5
				s	0.5	0.125															s
				0.5																	0.5
					s		2	1	3	5.125														2	1	3	4.125
					0.5	0.125																	0.25
					d		1	2	4	5														1	2	4	4
					0.5	0.125																	0.25
				d																	d
				0.5	s		2	1	3	5.125											0.5
					0.5	0.125
	>d	>d	s															>d	>d	s
	1	1	0.5															1	1	0.5
					d		2	2	4	5.1
				s	0.5	0.125															s
				0.5																	0.5
					s		3	0	2	5.5														3	0	2	4.5
					0.5	0.125																	0.25
Sample Scenario 2	>d	>d	d	d	s	Prb											Sample Scenario 6	>d	>d	d	s	Nd	Prb
	spp1	spp2	spp3	spp4	spp5		q1		q2	Ch2	Exp val	f1	f2	Ch1	Exp val			spp1	spp2	spp3	spp4	spp5		q1		q2	Ch2	Exp val	f1	f2	Ch1	Exp val
					d		0	3	5	5	5.1875	1	2	5	5									0	3	5	4	4.3125	1	1	4	4
					0	0																	0
				d																	d
				0.5	s		1	2	4	5											0
					1	0.25
	>d	>d	d															>d	>d	d
	1	1	0.5															1	1	0.5
					d		1	2	4	5
				s	0	0															s
				0.5																	1
					s		2	1	3	5.125														2	1	3	4.125
					1	0.25																	0.5
					d		1	2	4	5														1	2	4	4
					0	0																	0
				d																	d
				0.5	s		2	1	3	5.125											0
					1	0.25
	>d	>d	s															>d	>d	s
	1	1	0.5															1	1	0.5
					d		2	2	4	5.1
				s	0	0															s
				0.5																	1
					s		3	0	2	5.5														3	0	2	4.5
					1	0.25																	0.5
Sample Scenario 3	>d	>d	d	s	s	Prb											Sample Scenario 7	>d	>d	s	s	Nd	Prb
	spp1	spp2	spp3	spp4	spp5		q1		q2	Ch2	Exp val	f1	f2	Ch1	Exp val			spp1	spp2	spp3	spp4	spp5		q1		q2	Ch2	Exp val	f1	f2	Ch1	Exp val
					d		0	3	5	5	5.3125	2	1	5.5	5.5									0	3	5	4	4.5	2	0	5	5
					0	0																	0
				d																	d
				0	s		1	2	4	5											0
					1	0
	>d	>d	d															>d	>d	d
	1	1	0.5															1	1	0
					d		1	2	4	5
				s	0	0															s
				1																	1
					s		2	1	3	5.125														2	1	3	4.125
					1	0.5																	0
					d		1	2	4	5														1	2	4	5
					0	0																	0
				d																	d
				0	s		2	1	3	5.125											0
					1	0
	>d	>d	s															>d	>d	s
	1	1	0.5															1	1	1
					d		2	2	4	5.1
				s	0	0															s
				1																	1
					s		3	0	2	5.5														3	0	2	4.5
					1	0.5																	1
Sample Scenario 4	>d	>d	s	s	s	Prb
	spp1	spp2	spp3	spp4	spp5		q1		q2	Ch2	Exp val	f1	f2	Ch1	Exp val
					d		0	3	5	5	5.5	3	0	8	8
					0	0
				d
				0	s		1	2	4	5
					1	0
	>d	>d	d
	1	1	0
					d		1	2	4	5
				s	0	0
				1
					s		2	1	3	5.125
					1	0
					d		1	2	4	5
					0	0
				d
				0	s		2	1	3	5.125
					1	0
	>d	>d	s
	1	1	1
					d		2	2	4	5.1
				s	0	0
				1
					s		3	0	2	5.5
					1	1

## Sheet: Sheet (B) Sim (1)
							SINGLE SAMPLES
	Population:									Critical to have all doubletons										Extreme case suggested by the Riviwer
						Sample size=	10	20	30	34
							sample 1	sample 2	sample 3	sample 4			SPLIT SAMPLE 1								SPLIT SAMPLE 4
							#NAME?	#NAME?	#NAME?	#NAME?			#NAME?	#NAME?	#NAME?	#NAME?	#NAME?	#NAME?			#NAME?	#NAME?	#NAME?	#NAME?	#NAME?	#NAME?
							#NAME?	#NAME?	#NAME?	#NAME?			#NAME?	#NAME?	#NAME?	#NAME?	#NAME?	#NAME?			#NAME?	#NAME?	#NAME?	#NAME?	#NAME?	#NAME?
							#NAME?	#NAME?	#NAME?	#NAME?			#NAME?	#NAME?	#NAME?	#NAME?	#NAME?	#NAME?			#NAME?	#NAME?	#NAME?	#NAME?	#NAME?	#NAME?
							#NAME?	#NAME?	#NAME?	#NAME?			#NAME?	#NAME?	#NAME?	#NAME?	#NAME?	#NAME?			#NAME?	#NAME?	#NAME?	#NAME?	#NAME?	#NAME?
							#NAME?	#NAME?	#NAME?	#NAME?			#NAME?	#NAME?	#NAME?	#NAME?	#NAME?	#NAME?			#NAME?	#NAME?	#NAME?	#NAME?	#NAME?	#NAME?
							#NAME?	#NAME?	#NAME?	#NAME?			#NAME?	#NAME?	#NAME?	#NAME?	#NAME?	#NAME?			#NAME?	#NAME?	#NAME?	#NAME?	#NAME?	#NAME?
							#NAME?	#NAME?	#NAME?	#NAME?			#NAME?	#NAME?	#NAME?	#NAME?	#NAME?	#NAME?			#NAME?	#NAME?	#NAME?	#NAME?	#NAME?	#NAME?
							#NAME?	#NAME?	#NAME?	#NAME?			#NAME?	#NAME?	#NAME?	#NAME?	#NAME?	#NAME?			#NAME?	#NAME?	#NAME?	#NAME?	#NAME?	#NAME?
							#NAME?	#NAME?	#NAME?	#NAME?			#NAME?	#NAME?	#NAME?	#NAME?	#NAME?	#NAME?			#NAME?	#NAME?	#NAME?	#NAME?	#NAME?	#NAME?
							#NAME?	#NAME?	#NAME?	#NAME?			#NAME?	#NAME?	#NAME?	#NAME?	#NAME?	#NAME?			#NAME?	#NAME?	#NAME?	#NAME?	#NAME?	#NAME?
	1							#NAME?	#NAME?	#NAME?
	1	2	3			count spp1=	0	#NAME?	#NAME?	#NAME?
	1	2	3	4		count spp2=	0	#NAME?	#NAME?	#NAME?		sample1		#NAME?	#NAME?	#NAME?	#NAME?	#NAME?		sample1		#NAME?	#NAME?	#NAME?	#NAME?	#NAME?
	1	2	3	4	5	count spp3=	0	#NAME?	#NAME?	#NAME?		sample2		#NAME?	#NAME?	#NAME?	#NAME?	#NAME?		sample2		#NAME?	#NAME?	#NAME?	#NAME?	#NAME?
	1	2	3	4	5	count spp4=	0	#NAME?	#NAME?	#NAME?		zeros in s1		0	0	0	0	0		zeros in s1		0	0	0	0	0
	1	2	3	4	5	count spp5=	0	#NAME?	#NAME?	#NAME?		zeros ins2		0	0	0	0	0		zeros ins2		0	0	0	0	0
	1	2	3	4	5	f0=	5	#NAME?	#NAME?	#NAME?		sum of zeros		0	0	0	0	0		sum of zeros		0	0	0	0	0
	1	2	3	4	5	f1=	0	#NAME?	#NAME?	#NAME?		q0=	0							q0=	0
	1	2	3	4	5	f2=	0	#NAME?	#NAME?	#NAME?		q1=	0							q1=	0
	spp1	spp2	spp3	spp4	spp5	ObsS=	0	#NAME?	#NAME?	#NAME?		q2=	5							q2=	5
count=	9	8	8	7	6	S(populn rich)=	5		#NAME?	#NAME?		ObsS=	5							ObsS=	5
							count spp1=	0	#NAME?	#NAME?		S(popln rich)=	5							S(popln rich)=	5
	Total population size=			38			count spp2=	0	#NAME?	#NAME?
		CV=		0.0767602			count spp3=	0	#NAME?	#NAME?			SPLIT SAMPLE 2
	1	Average/species=		19			count spp4=	0	#NAME?	#NAME?			#NAME?	#NAME?	#NAME?	#NAME?	#NAME?	#NAME?
	1						count spp5=	0	#NAME?	#NAME?			#NAME?	#NAME?	#NAME?	#NAME?	#NAME?	#NAME?							Error
	1						f0=	5	#NAME?	#NAME?			#NAME?	#NAME?	#NAME?	#NAME?	#NAME?	#NAME?						Chao1	5
	1						f1=	0	#NAME?	#NAME?			#NAME?	#NAME?	#NAME?	#NAME?	#NAME?	#NAME?						Chao2	0
	1						f2=	0	#NAME?	#NAME?			#NAME?	#NAME?	#NAME?	#NAME?	#NAME?	#NAME?
	1						ObsS=	0	#NAME?	#NAME?			#NAME?	#NAME?	#NAME?	#NAME?	#NAME?	#NAME?		SAMPLE size 4		Error	~(34/38)*100% of the populations sampled
	1						S(populn rich)=	5		#NAME?			#NAME?	#NAME?	#NAME?	#NAME?	#NAME?	#NAME?				Chao1>Chao2		Mean	Variance	Lower CL	Upper CL	>0.125	Valid iterations
	1							count spp1=	0	#NAME?			#NAME?	#NAME?	#NAME?	#NAME?	#NAME?	#NAME?		Avg Mean				0	0	0	0	0	30000
	1							count spp2=	0	#NAME?			#NAME?	#NAME?	#NAME?	#NAME?	#NAME?	#NAME?		-0.725768								0
	2							count spp3=	0	#NAME?			#NAME?	#NAME?	#NAME?	#NAME?	#NAME?	#NAME?
	2							count spp4=	0	#NAME?			#NAME?	#NAME?	#NAME?	#NAME?	#NAME?	#NAME?
	2							count spp5=	0	#NAME?			#NAME?	#NAME?	#NAME?	#NAME?	#NAME?	#NAME?				Chao2>Chao1		Mean	Variance	Lower CL	Upper CL	>0	Valid iterations
	2							f0=	5				#NAME?	#NAME?	#NAME?	#NAME?	#NAME?	#NAME?						0.725768	0.455784	0	2	28645	30000
	2							f1=	0				#NAME?	#NAME?	#NAME?	#NAME?	#NAME?	#NAME?										0.954833
	2							f2=	0				#NAME?	#NAME?	#NAME?	#NAME?	#NAME?	#NAME?
	2							ObsS=	0				#NAME?	#NAME?	#NAME?	#NAME?	#NAME?	#NAME?
	2							S(populn rich)=	5				#NAME?	#NAME?	#NAME?	#NAME?	#NAME?	#NAME?				Chao2=Chao1						"=0"
	3								count spp1=	0			#NAME?	#NAME?	#NAME?	#NAME?	#NAME?	#NAME?										1355	30000
	3								count spp2=	0			#NAME?	#NAME?	#NAME?	#NAME?	#NAME?	#NAME?										0.0451667
	3								count spp3=	0			#NAME?	#NAME?	#NAME?	#NAME?	#NAME?	#NAME?
	3								count spp4=	0
	3								count spp5=	0
	3								f0=	5		sample1		#NAME?	#NAME?	#NAME?	#NAME?	#NAME?
	3								f1=	0		sample2		#NAME?	#NAME?	#NAME?	#NAME?	#NAME?
	3								f2=	0		zeros in s1		0	0	0	0	0
	4								ObsS=	0		zeros ins2		0	0	0	0	0
	4								S(populn rich)=	5		sum of zeros		0	0	0	0	0
	4											q0=	0
	4											q1=	0
	4											q2=	5
	4											ObsS=	5
	4											S(popln rich)=	5
	5
	5												SPLIT SAMPLE 3
	5												#NAME?	#NAME?	#NAME?	#NAME?	#NAME?	#NAME?
	5												#NAME?	#NAME?	#NAME?	#NAME?	#NAME?	#NAME?
	5												#NAME?	#NAME?	#NAME?	#NAME?	#NAME?	#NAME?
	5												#NAME?	#NAME?	#NAME?	#NAME?	#NAME?	#NAME?
							Error						#NAME?	#NAME?	#NAME?	#NAME?	#NAME?	#NAME?				Error
	RESULTS of Simulations:					Chao1	5	5	5				#NAME?	#NAME?	#NAME?	#NAME?	#NAME?	#NAME?			Chao1	0	#VALUE!	0
						Chao2	0	0	0				#NAME?	#NAME?	#NAME?	#NAME?	#NAME?	#NAME?			Chao2	0	0	0
		SAMPLE size 1		Error	~(10/38)*100% of the populations sampled								#NAME?	#NAME?	#NAME?	#NAME?	#NAME?	#NAME?
				Chao1>Chao2		Mean	Variance	Lower CL	Upper CL	>0.125			#NAME?	#NAME?	#NAME?	#NAME?	#NAME?	#NAME?
		Avg Mean				0.682068	0.497993	0	2.91	22070			#NAME?	#NAME?	#NAME?	#NAME?	#NAME?	#NAME?
		0.439285								0.735667			#NAME?	#NAME?	#NAME?	#NAME?	#NAME?	#NAME?
													#NAME?	#NAME?	#NAME?	#NAME?	#NAME?	#NAME?
													#NAME?	#NAME?	#NAME?	#NAME?	#NAME?	#NAME?
				Chao2>Chao1		Mean	Variance	Lower CL	Upper CL	>1			#NAME?	#NAME?	#NAME?	#NAME?	#NAME?	#NAME?
						0.727325	0.449698	0	2	4593			#NAME?	#NAME?	#NAME?	#NAME?	#NAME?	#NAME?
										0.1531			#NAME?	#NAME?	#NAME?	#NAME?	#NAME?	#NAME?
													#NAME?	#NAME?	#NAME?	#NAME?	#NAME?	#NAME?
													#NAME?	#NAME?	#NAME?	#NAME?	#NAME?	#NAME?
				Chao2=Chao1		0				"=0"			#NAME?	#NAME?	#NAME?	#NAME?	#NAME?	#NAME?
										3337			#NAME?	#NAME?	#NAME?	#NAME?	#NAME?	#NAME?
										0.111233			#NAME?	#NAME?	#NAME?	#NAME?	#NAME?	#NAME?
		SAMPLE size 2		Error	~(20/38)x100% of the populations sampled								#NAME?	#NAME?	#NAME?	#NAME?	#NAME?	#NAME?
				Chao1>Chao2		Mean	Variance	Lower CL	Upper CL	>0			#NAME?	#NAME?	#NAME?	#NAME?	#NAME?	#NAME?
		Avg Mean				0.0119093	0.0117446	0	0	358			#NAME?	#NAME?	#NAME?	#NAME?	#NAME?	#NAME?
		-0.035824								0.0119333			#NAME?	#NAME?	#NAME?	#NAME?	#NAME?	#NAME?
													#NAME?	#NAME?	#NAME?	#NAME?	#NAME?	#NAME?
													#NAME?	#NAME?	#NAME?	#NAME?	#NAME?	#NAME?
				Chao2>Chao1		Mean	Variance	Lower CL	Upper CL	>0			#NAME?	#NAME?	#NAME?	#NAME?	#NAME?	#NAME?
						0.0390889	0.0177814	0	0.5	5234			#NAME?	#NAME?	#NAME?	#NAME?	#NAME?	#NAME?
										0.174467			#NAME?	#NAME?	#NAME?	#NAME?	#NAME?	#NAME?
				Chao2=Chao1		0				"=0"				#NAME?	#NAME?	#NAME?	#NAME?	#NAME?
										24408		sample1		#NAME?	#NAME?	#NAME?	#NAME?	#NAME?
										0.8136		sample2		0	0	0	0	0
		SAMPLE size 3		Error	~(30/38)x100% of the populations sampled							zeros in s1		0	0	0	0	0
				Chao1>Chao2		Mean	Variance	Lower CL	Upper CL	>0		zeros ins2		0	0	0	0	0
		Avg Mean				0	0	0	0	0		sum of zeros	0
		-0.0013625								0		q0=	0
												q1=	5
												q2=	5
				Chao2>Chao1		Mean	Variance	Lower CL	Upper CL	>0		ObsS=	5
						0.0013625	0.000212213	0	0	306		S(popln rich)=
										0.0102
				Chao2=Chao1		0				"=0"
										29694
										0.9898

## Sheet: Sheet (B) Sim(2)
	Population									Critical to have all doubletons										Extreme case suggested by the Riviwer
						Random sample size=	10	20	30	36
							sample 1	sample 2	sample 3	sample 4			SPLIT SAMPLE 1								SPLIT SAMPLE 4
							#NAME?	#NAME?	#NAME?	#NAME?			#NAME?	#NAME?	#NAME?	#NAME?	#NAME?	#NAME?			#NAME?	#NAME?	#NAME?	#NAME?	#NAME?	#NAME?
							#NAME?	#NAME?	#NAME?	#NAME?			#NAME?	#NAME?	#NAME?	#NAME?	#NAME?	#NAME?			#NAME?	#NAME?	#NAME?	#NAME?	#NAME?	#NAME?
							#NAME?	#NAME?	#NAME?	#NAME?			#NAME?	#NAME?	#NAME?	#NAME?	#NAME?	#NAME?			#NAME?	#NAME?	#NAME?	#NAME?	#NAME?	#NAME?
							#NAME?	#NAME?	#NAME?	#NAME?			#NAME?	#NAME?	#NAME?	#NAME?	#NAME?	#NAME?			#NAME?	#NAME?	#NAME?	#NAME?	#NAME?	#NAME?
							#NAME?	#NAME?	#NAME?	#NAME?			#NAME?	#NAME?	#NAME?	#NAME?	#NAME?	#NAME?			#NAME?	#NAME?	#NAME?	#NAME?	#NAME?	#NAME?
							#NAME?	#NAME?	#NAME?	#NAME?			#NAME?	#NAME?	#NAME?	#NAME?	#NAME?	#NAME?			#NAME?	#NAME?	#NAME?	#NAME?	#NAME?	#NAME?
							#NAME?	#NAME?	#NAME?	#NAME?			#NAME?	#NAME?	#NAME?	#NAME?	#NAME?	#NAME?			#NAME?	#NAME?	#NAME?	#NAME?	#NAME?	#NAME?
	1						#NAME?	#NAME?	#NAME?	#NAME?			#NAME?	#NAME?	#NAME?	#NAME?	#NAME?	#NAME?			#NAME?	#NAME?	#NAME?	#NAME?	#NAME?	#NAME?
	1						#NAME?	#NAME?	#NAME?	#NAME?			#NAME?	#NAME?	#NAME?	#NAME?	#NAME?	#NAME?			#NAME?	#NAME?	#NAME?	#NAME?	#NAME?	#NAME?
	1	2					#NAME?	#NAME?	#NAME?	#NAME?			#NAME?	#NAME?	#NAME?	#NAME?	#NAME?	#NAME?			#NAME?	#NAME?	#NAME?	#NAME?	#NAME?	#NAME?
	1	2						#NAME?	#NAME?	#NAME?
	1	2				count spp1=	0	#NAME?	#NAME?	#NAME?
	1	2	3			count spp2=	0	#NAME?	#NAME?	#NAME?		sample1		#NAME?	#NAME?	#NAME?	#NAME?	#NAME?		sample1		#NAME?	#NAME?	#NAME?	#NAME?	#NAME?
	1	2	3			count spp3=	0	#NAME?	#NAME?	#NAME?		sample2		#NAME?	#NAME?	#NAME?	#NAME?	#NAME?		sample2		#NAME?	#NAME?	#NAME?	#NAME?	#NAME?
	1	2	3	4		count spp4=	0	#NAME?	#NAME?	#NAME?		zeros in s1		0	0	0	0	0		zeros in s1		0	0	0	0	0
	1	2	3	4	5	count spp5=	0	#NAME?	#NAME?	#NAME?		zeros ins2		0	0	0	0	0		zeros ins2		0	0	0	0	0
	1	2	3	4	5	f0=	5	#NAME?	#NAME?	#NAME?		sum of zeros		0	0	0	0	0		sum of zeros		0	0	0	0	0
	1	2	3	4	5	f1=	0	#NAME?	#NAME?	#NAME?		q0=	0							q0=	0
	1	2	3	4	5	f2=	0	#NAME?	#NAME?	#NAME?		q1=	0							q1=	0
	spp1	spp2	spp3	spp4	spp5	ObsS=	0	#NAME?	#NAME?	#NAME?		q2=	5							q2=	5
count=	12	10	7	5	4	S(populn rich)=	5		#NAME?	#NAME?		ObsS=	5							ObsS=	5
							count spp1=	0	#NAME?	#NAME?		S(popln rich)=	5							S(popln rich)=	5
	Total population size=			38			count spp2=	0	#NAME?	#NAME?
		CV=		0.236084			count spp3=	0	#NAME?	#NAME?			SPLIT SAMPLE 2
	1	Average/species=		19			count spp4=	0	#NAME?	#NAME?			#NAME?	#NAME?	#NAME?	#NAME?	#NAME?	#NAME?
	1						count spp5=	0	#NAME?	#NAME?			#NAME?	#NAME?	#NAME?	#NAME?	#NAME?	#NAME?							Error
	1						f0=	5	#NAME?	#NAME?			#NAME?	#NAME?	#NAME?	#NAME?	#NAME?	#NAME?						Chao1	5
	1						f1=	0	#NAME?	#NAME?			#NAME?	#NAME?	#NAME?	#NAME?	#NAME?	#NAME?						Chao2	0
	1						f2=	0	#NAME?	#NAME?			#NAME?	#NAME?	#NAME?	#NAME?	#NAME?	#NAME?
	1						ObsS=	0	#NAME?	#NAME?			#NAME?	#NAME?	#NAME?	#NAME?	#NAME?	#NAME?		SAMPLE size 4		Error	~(36/38)*100% of the populations sampled
	1						S(populn rich)=	5		#NAME?			#NAME?	#NAME?	#NAME?	#NAME?	#NAME?	#NAME?				Chao1>Chao2		Mean	Variance	Lower CL	Upper CL	>0.833333333333333	Valid iterations
	1							count spp1=	0	#NAME?			#NAME?	#NAME?	#NAME?	#NAME?	#NAME?	#NAME?		Avg Mean				0	0	0	0	0	30000
	1							count spp2=	0	#NAME?			#NAME?	#NAME?	#NAME?	#NAME?	#NAME?	#NAME?		-0.831289								0
	1							count spp3=	0	#NAME?			#NAME?	#NAME?	#NAME?	#NAME?	#NAME?	#NAME?
	1							count spp4=	0	#NAME?			#NAME?	#NAME?	#NAME?	#NAME?	#NAME?	#NAME?
	1							count spp5=	0	#NAME?			#NAME?	#NAME?	#NAME?	#NAME?	#NAME?	#NAME?				Chao2>Chao1		Mean	Variance	Lower CL	Upper CL	>0	Valid iterations
	2							f0=	5				#NAME?	#NAME?	#NAME?	#NAME?	#NAME?	#NAME?						0.831289	0.433821	0.125	2	29261	30000
	2							f1=	0				#NAME?	#NAME?	#NAME?	#NAME?	#NAME?	#NAME?										0.975367
	2							f2=	0				#NAME?	#NAME?	#NAME?	#NAME?	#NAME?	#NAME?
	2							ObsS=	0				#NAME?	#NAME?	#NAME?	#NAME?	#NAME?	#NAME?
	2							S(populn rich)=	5				#NAME?	#NAME?	#NAME?	#NAME?	#NAME?	#NAME?				Chao2=Chao1						"=0"
	2								count spp1=	0			#NAME?	#NAME?	#NAME?	#NAME?	#NAME?	#NAME?										739	30000
	2								count spp2=	0			#NAME?	#NAME?	#NAME?	#NAME?	#NAME?	#NAME?										0.0246333
	2								count spp3=	0			#NAME?	#NAME?	#NAME?	#NAME?	#NAME?	#NAME?
	2								count spp4=	0
	2								count spp5=	0
	3								f0=	5		sample1		#NAME?	#NAME?	#NAME?	#NAME?	#NAME?
	3								f1=	0		sample2		#NAME?	#NAME?	#NAME?	#NAME?	#NAME?
	3								f2=	0		zeros in s1		0	0	0	0	0
	3								ObsS=	0		zeros ins2		0	0	0	0	0
	3								S(populn rich)=	5		sum of zeros		0	0	0	0	0
	3											q0=	0
	3											q1=	0
	4											q2=	5
	4											ObsS=	5
	4											S(popln rich)=	5
	4
	4												SPLIT SAMPLE 3
	5												#NAME?	#NAME?	#NAME?	#NAME?	#NAME?	#NAME?
	5												#NAME?	#NAME?	#NAME?	#NAME?	#NAME?	#NAME?
	5												#NAME?	#NAME?	#NAME?	#NAME?	#NAME?	#NAME?
	5												#NAME?	#NAME?	#NAME?	#NAME?	#NAME?	#NAME?
							Error						#NAME?	#NAME?	#NAME?	#NAME?	#NAME?	#NAME?
						Chao1	5	5	5				#NAME?	#NAME?	#NAME?	#NAME?	#NAME?	#NAME?
						Chao2	0	0	0				#NAME?	#NAME?	#NAME?	#NAME?	#NAME?	#NAME?
		SAMPLE size 1		Error	~(10/45)*100% of the populations sampled								#NAME?	#NAME?	#NAME?	#NAME?	#NAME?	#NAME?
				Chao1>Chao2		Mean	Variance	Lower CL	Upper CL	>0.5			#NAME?	#NAME?	#NAME?	#NAME?	#NAME?	#NAME?
		Avg Mean				0.870745	0.632426	0	2.91	16725			#NAME?	#NAME?	#NAME?	#NAME?	#NAME?	#NAME?
		0.451584								0.5575			#NAME?	#NAME?	#NAME?	#NAME?	#NAME?	#NAME?
													#NAME?	#NAME?	#NAME?	#NAME?	#NAME?	#NAME?
													#NAME?	#NAME?	#NAME?	#NAME?	#NAME?	#NAME?
				Chao2>Chao1		Mean	Variance	Lower CL	Upper CL	>1			#NAME?	#NAME?	#NAME?	#NAME?	#NAME?	#NAME?
						0.831443	0.436977	0.125	2	5464			#NAME?	#NAME?	#NAME?	#NAME?	#NAME?	#NAME?
										0.182133			#NAME?	#NAME?	#NAME?	#NAME?	#NAME?	#NAME?
													#NAME?	#NAME?	#NAME?	#NAME?	#NAME?	#NAME?
													#NAME?	#NAME?	#NAME?	#NAME?	#NAME?	#NAME?
				Chao2=Chao1						"=0"			#NAME?	#NAME?	#NAME?	#NAME?	#NAME?	#NAME?
										7811			#NAME?	#NAME?	#NAME?	#NAME?	#NAME?	#NAME?
										0.260367			#NAME?	#NAME?	#NAME?	#NAME?	#NAME?	#NAME?
		SAMPLE size 2		Error	~(20/46)x100% of the populations sampled								#NAME?	#NAME?	#NAME?	#NAME?	#NAME?	#NAME?
				Chao1>Chao2		Mean	Variance	Lower CL	Upper CL	>0			#NAME?	#NAME?	#NAME?	#NAME?	#NAME?	#NAME?
		Avg Mean				0.086633	0.0793862	0	1	2631			#NAME?	#NAME?	#NAME?	#NAME?	#NAME?	#NAME?
		-0.0743674								0.0877			#NAME?	#NAME?	#NAME?	#NAME?	#NAME?	#NAME?
													#NAME?	#NAME?	#NAME?	#NAME?	#NAME?	#NAME?
													#NAME?	#NAME?	#NAME?	#NAME?	#NAME?	#NAME?
				Chao2>Chao1		Mean	Variance	Lower CL	Upper CL	>0			#NAME?	#NAME?	#NAME?	#NAME?	#NAME?	#NAME?
						0.11469	0.0657203	0	1	10505			#NAME?	#NAME?	#NAME?	#NAME?	#NAME?	#NAME?
										0.350167			#NAME?	#NAME?	#NAME?	#NAME?	#NAME?	#NAME?
				Chao2=Chao1						"=0"		sample1		#NAME?	#NAME?	#NAME?	#NAME?	#NAME?
										16864		sample2		#NAME?	#NAME?	#NAME?	#NAME?	#NAME?
										0.562133		zeros in s1		0	0	0	0	0
		SAMPLE size 3		Error	~(30/46)x100% of the populations sampled							zeros ins2		0	0	0	0	0
				Chao1>Chao2		Mean	Variance	Lower CL	Upper CL	>0		sum of zeros		0	0	0	0	0
		Avg Mean				0.000833333	0.000832667	0	0	25		q0=	0
		-0.00724017								0.000833333		q1=	0
												q2=	5
												ObsS=	5
				Chao2>Chao1		Mean	Variance	Lower CL	Upper CL	>0		S(popln rich)=	5
						0.0073875	0.0021606	0	0.125	1370
										0.0456667
										"=0"
				Chao2=Chao1						28605
										0.9535

## Sheet: Sheet (B) Sim(3)
	Population									Critical to have all doubletons										Extreme case suggested by the Riviwer
						Random sample size=	10	20	30	38
							sample 1	sample 2	sample 3	sample 5			SPLIT SAMPLE 1								SPLIT SAMPLE 4
							#NAME?	#NAME?	#NAME?	#NAME?			#NAME?	#NAME?	#NAME?	#NAME?	#NAME?	#NAME?			#NAME?	#NAME?	#NAME?	#NAME?	#NAME?	#NAME?
							#NAME?	#NAME?	#NAME?	#NAME?			#NAME?	#NAME?	#NAME?	#NAME?	#NAME?	#NAME?			#NAME?	#NAME?	#NAME?	#NAME?	#NAME?	#NAME?
							#NAME?	#NAME?	#NAME?	#NAME?			#NAME?	#NAME?	#NAME?	#NAME?	#NAME?	#NAME?			#NAME?	#NAME?	#NAME?	#NAME?	#NAME?	#NAME?
	1						#NAME?	#NAME?	#NAME?	#NAME?			#NAME?	#NAME?	#NAME?	#NAME?	#NAME?	#NAME?			#NAME?	#NAME?	#NAME?	#NAME?	#NAME?	#NAME?
	1						#NAME?	#NAME?	#NAME?	#NAME?			#NAME?	#NAME?	#NAME?	#NAME?	#NAME?	#NAME?			#NAME?	#NAME?	#NAME?	#NAME?	#NAME?	#NAME?
	1						#NAME?	#NAME?	#NAME?	#NAME?			#NAME?	#NAME?	#NAME?	#NAME?	#NAME?	#NAME?			#NAME?	#NAME?	#NAME?	#NAME?	#NAME?	#NAME?
	1						#NAME?	#NAME?	#NAME?	#NAME?			#NAME?	#NAME?	#NAME?	#NAME?	#NAME?	#NAME?			#NAME?	#NAME?	#NAME?	#NAME?	#NAME?	#NAME?
	1						#NAME?	#NAME?	#NAME?	#NAME?			#NAME?	#NAME?	#NAME?	#NAME?	#NAME?	#NAME?			#NAME?	#NAME?	#NAME?	#NAME?	#NAME?	#NAME?
	1						#NAME?	#NAME?	#NAME?	#NAME?			#NAME?	#NAME?	#NAME?	#NAME?	#NAME?	#NAME?			#NAME?	#NAME?	#NAME?	#NAME?	#NAME?	#NAME?
	1	2					#NAME?	#NAME?	#NAME?	#NAME?			#NAME?	#NAME?	#NAME?	#NAME?	#NAME?	#NAME?			#NAME?	#NAME?	#NAME?	#NAME?	#NAME?	#NAME?
	1	2						#NAME?	#NAME?	#NAME?
	1	2				count spp1=	0	#NAME?	#NAME?	#NAME?
	1	2				count spp2=	0	#NAME?	#NAME?	#NAME?		sample1		#NAME?	#NAME?	#NAME?	#NAME?	#NAME?		sample1		#NAME?	#NAME?	#NAME?	#NAME?	#NAME?
	1	2	3			count spp3=	0	#NAME?	#NAME?	#NAME?		sample2		#NAME?	#NAME?	#NAME?	#NAME?	#NAME?		sample2		#NAME?	#NAME?	#NAME?	#NAME?	#NAME?
	1	2	3			count spp4=	0	#NAME?	#NAME?	#NAME?		zeros in s1		0	0	0	0	0		zeros in s1		0	0	0	0	0
	1	2	3	4		count spp5=	0	#NAME?	#NAME?	#NAME?		zeros ins2		0	0	0	0	0		zeros ins2		0	0	0	0	0
	1	2	3	4		f0=	5	#NAME?	#NAME?	#NAME?		sum of zeros		0	0	0	0	0		sum of zeros		0	0	0	0	0
	1	2	3	4	5	f1=	0	#NAME?	#NAME?	#NAME?		q0=	0							q0=	0
	1	2	3	4	5	f2=	0	#NAME?	#NAME?	#NAME?		q1=	0							q1=	0
	spp1	spp2	spp3	spp4	spp5	ObsS=	0	#NAME?	#NAME?	#NAME?		q2=	5							q2=	5
count=	16	10	6	4	2	S(populn rich)=	5		#NAME?	#NAME?		ObsS=	5							ObsS=	5
							count spp1=	0	#NAME?	#NAME?		S(popln rich)=	5							S(popln rich)=	5
	Total population size=			38			count spp2=	0	#NAME?	#NAME?
		CV=		0.450093			count spp3=	0	#NAME?	#NAME?			SPLIT SAMPLE 2
	1	Average/species=		19			count spp4=	0	#NAME?	#NAME?			#NAME?	#NAME?	#NAME?	#NAME?	#NAME?	#NAME?
	1						count spp5=	0	#NAME?	#NAME?			#NAME?	#NAME?	#NAME?	#NAME?	#NAME?	#NAME?							Error
	1						f0=	5	#NAME?	#NAME?			#NAME?	#NAME?	#NAME?	#NAME?	#NAME?	#NAME?						Chao1	5
	1						f1=	0	#NAME?	#NAME?			#NAME?	#NAME?	#NAME?	#NAME?	#NAME?	#NAME?						Chao2	0
	1						f2=	0	#NAME?	#NAME?			#NAME?	#NAME?	#NAME?	#NAME?	#NAME?	#NAME?
	1						ObsS=	0	#NAME?	#NAME?			#NAME?	#NAME?	#NAME?	#NAME?	#NAME?	#NAME?		SAMPLE size 4		Error	~(36/38)*100% of the populations sampled
	1						S(populn rich)=	5		#NAME?			#NAME?	#NAME?	#NAME?	#NAME?	#NAME?	#NAME?				Chao1>Chao2		Mean	Variance	Lower CL	Upper CL	>1.75	Valid iterations
	1							count spp1=	0	#NAME?			#NAME?	#NAME?	#NAME?	#NAME?	#NAME?	#NAME?		Avg Mean				0.0014	0.00139809	0	0	0	30000
	1							count spp2=	0	#NAME?			#NAME?	#NAME?	#NAME?	#NAME?	#NAME?	#NAME?		-1.03316								0	0
	1							count spp3=	0	#NAME?			#NAME?	#NAME?	#NAME?	#NAME?	#NAME?	#NAME?
	1							count spp4=	0	#NAME?			#NAME?	#NAME?	#NAME?	#NAME?	#NAME?	#NAME?
	1							count spp5=	0	#NAME?			#NAME?	#NAME?	#NAME?	#NAME?	#NAME?	#NAME?				Chao2>Chao1		Mean	Variance	Lower CL	Upper CL	>0	Valid iterations
	1							f0=	5				#NAME?	#NAME?	#NAME?	#NAME?	#NAME?	#NAME?						1.03316	0.473136	0.125	2	29825	30000
	1							f1=	0				#NAME?	#NAME?	#NAME?	#NAME?	#NAME?	#NAME?										0.994167	99.4167
	1							f2=	0				#NAME?	#NAME?	#NAME?	#NAME?	#NAME?	#NAME?
	1							ObsS=	0				#NAME?	#NAME?	#NAME?	#NAME?	#NAME?	#NAME?
	2							S(populn rich)=	5				#NAME?	#NAME?	#NAME?	#NAME?	#NAME?	#NAME?				Chao2=Chao1						"=0"
	2								count spp1=	0			#NAME?	#NAME?	#NAME?	#NAME?	#NAME?	#NAME?										175	30000
	2								count spp2=	0			#NAME?	#NAME?	#NAME?	#NAME?	#NAME?	#NAME?										0.00583333	0.583333
	2								count spp3=	0			#NAME?	#NAME?	#NAME?	#NAME?	#NAME?	#NAME?
	2								count spp4=	0
	2								count spp5=	0
	2								f0=	5		sample1		#NAME?	#NAME?	#NAME?	#NAME?	#NAME?
	2								f1=	0		sample2		#NAME?	#NAME?	#NAME?	#NAME?	#NAME?
	2								f2=	0		zeros in s1		0	0	0	0	0
	2								ObsS=	0		zeros ins2		0	0	0	0	0
	3								S(populn rich)=	5		sum of zeros		0	0	0	0	0
	3											q0=	0
	3											q1=	0
	3											q2=	5
	3											ObsS=	5
	3											S(popln rich)=	5
	4
	4												SPLIT SAMPLE 3
	4												#NAME?	#NAME?	#NAME?	#NAME?	#NAME?	#NAME?
	4												#NAME?	#NAME?	#NAME?	#NAME?	#NAME?	#NAME?
	5												#NAME?	#NAME?	#NAME?	#NAME?	#NAME?	#NAME?
	5												#NAME?	#NAME?	#NAME?	#NAME?	#NAME?	#NAME?
							Error						#NAME?	#NAME?	#NAME?	#NAME?	#NAME?	#NAME?
						Chao1	5	5	5				#NAME?	#NAME?	#NAME?	#NAME?	#NAME?	#NAME?
						Chao2	0	0	0				#NAME?	#NAME?	#NAME?	#NAME?	#NAME?	#NAME?
		SAMPLE size 1		Error	~(10/45)*100% of the populations sampled								#NAME?	#NAME?	#NAME?	#NAME?	#NAME?	#NAME?
				Chao1>Chao2		Mean	Variance	Lower CL	Upper CL	>0.833333333333333		Time taken	#NAME?	#NAME?	#NAME?	#NAME?	#NAME?	#NAME?
		Avg Mean				1.13766	0.825255	0	2.91	19886		107 sec	#NAME?	#NAME?	#NAME?	#NAME?	#NAME?	#NAME?
		1.08041								0.662867			#NAME?	#NAME?	#NAME?	#NAME?	#NAME?	#NAME?
													#NAME?	#NAME?	#NAME?	#NAME?	#NAME?	#NAME?
													#NAME?	#NAME?	#NAME?	#NAME?	#NAME?	#NAME?
				Chao2>Chao1		Mean	Variance	Lower CL	Upper CL	>2		Time taken	#NAME?	#NAME?	#NAME?	#NAME?	#NAME?	#NAME?
						1.03189	0.473925	0.125	2	539		117 sec	#NAME?	#NAME?	#NAME?	#NAME?	#NAME?	#NAME?
										0.0179667			#NAME?	#NAME?	#NAME?	#NAME?	#NAME?	#NAME?
													#NAME?	#NAME?	#NAME?	#NAME?	#NAME?	#NAME?
													#NAME?	#NAME?	#NAME?	#NAME?	#NAME?	#NAME?
				Chao2=Chao1						"=0"			#NAME?	#NAME?	#NAME?	#NAME?	#NAME?	#NAME?
										9575			#NAME?	#NAME?	#NAME?	#NAME?	#NAME?	#NAME?
										0.319167			#NAME?	#NAME?	#NAME?	#NAME?	#NAME?	#NAME?
		SAMPLE size 2		Error	~(20/46)x100% of the populations sampled								#NAME?	#NAME?	#NAME?	#NAME?	#NAME?	#NAME?
				Chao1>Chao2		Mean	Variance	Lower CL	Upper CL	>0		Time taken	#NAME?	#NAME?	#NAME?	#NAME?	#NAME?	#NAME?
		Avg Mean				0.396855	0.268701	0	1	12105		109 sec	#NAME?	#NAME?	#NAME?	#NAME?	#NAME?	#NAME?
		0.377799								0.4035			#NAME?	#NAME?	#NAME?	#NAME?	#NAME?	#NAME?
													#NAME?	#NAME?	#NAME?	#NAME?	#NAME?	#NAME?
													#NAME?	#NAME?	#NAME?	#NAME?	#NAME?	#NAME?
				Chao2>Chao1		Mean	Variance	Lower CL	Upper CL	>1		Time taken	#NAME?	#NAME?	#NAME?	#NAME?	#NAME?	#NAME?
						0.352175	0.181014	0	1	316		109 sec	#NAME?	#NAME?	#NAME?	#NAME?	#NAME?	#NAME?
										0.0105333			#NAME?	#NAME?	#NAME?	#NAME?	#NAME?	#NAME?
				Chao2=Chao1						"=0"		sample1		#NAME?	#NAME?	#NAME?	#NAME?	#NAME?
										17579		sample2		#NAME?	#NAME?	#NAME?	#NAME?	#NAME?
												zeros in s1		0	0	0	0	0
		SAMPLE size 3		Error	~(30/46)x100% of the populations sampled							zeros ins2		0	0	0	0	0
				Chao1>Chao2		Mean	Variance	Lower CL	Upper CL	>0		Time taken		0	0	0	0	0
		Avg Mean				0.0454027	0.0431836	0	1	1367		108 sec	0
		-0.0511335								0.0455667		q1=	0
												q2=	5
												ObsS=	5
				Chao2>Chao1		Mean	Variance	Lower CL	Upper CL	>0		Time taken	5
						0.0696264	0.0415344	0	1	7136		107 sec
										0.237867
										"=0"
				Chao2=Chao1						21497
										0.716567

## Sheet: Sheet (B) Sim(4)
	Population
	1					Random sample size=	10	20	30
	1						sample 1	sample 2	sample 3				SPLIT SAMPLE 1
	1						#NAME?	#NAME?	#NAME?				#NAME?	#NAME?	#NAME?	#NAME?	#NAME?	#NAME?
	1						#NAME?	#NAME?	#NAME?				#NAME?	#NAME?	#NAME?	#NAME?	#NAME?	#NAME?
	1						#NAME?	#NAME?	#NAME?				#NAME?	#NAME?	#NAME?	#NAME?	#NAME?	#NAME?
	1						#NAME?	#NAME?	#NAME?				#NAME?	#NAME?	#NAME?	#NAME?	#NAME?	#NAME?
	1						#NAME?	#NAME?	#NAME?				#NAME?	#NAME?	#NAME?	#NAME?	#NAME?	#NAME?
	1						#NAME?	#NAME?	#NAME?				#NAME?	#NAME?	#NAME?	#NAME?	#NAME?	#NAME?
	1						#NAME?	#NAME?	#NAME?				#NAME?	#NAME?	#NAME?	#NAME?	#NAME?	#NAME?
	1						#NAME?	#NAME?	#NAME?				#NAME?	#NAME?	#NAME?	#NAME?	#NAME?	#NAME?
	1						#NAME?	#NAME?	#NAME?				#NAME?	#NAME?	#NAME?	#NAME?	#NAME?	#NAME?
	1	2					#NAME?	#NAME?	#NAME?				#NAME?	#NAME?	#NAME?	#NAME?	#NAME?	#NAME?
	1	2						#NAME?	#NAME?
	1	2				count spp1=	0	#NAME?	#NAME?
	1	2				count spp2=	0	#NAME?	#NAME?			sample1		#NAME?	#NAME?	#NAME?	#NAME?	#NAME?
	1	2				count spp3=	0	#NAME?	#NAME?			sample2		#NAME?	#NAME?	#NAME?	#NAME?	#NAME?
	1	2				count spp4=	0	#NAME?	#NAME?			zeros in s1		0	0	0	0	0
	1	2	3			count spp5=	0	#NAME?	#NAME?			zeros ins2		0	0	0	0	0
	1	2	3			f0=	5	#NAME?	#NAME?			sum of zeros		0	0	0	0	0
	1	2	3	4		f1=	0	#NAME?	#NAME?			q0=	0
	1	2	3	4	5	f2=	0	#NAME?	#NAME?			q1=	0
	spp1	spp2	spp3	spp4	spp5	ObsS=	0	#NAME?	#NAME?			q2=	5
count=	21	10	4	2	1	S(populn rich)=	5		#NAME?			ObsS=	5
							count spp1=	0	#NAME?			S(popln rich)=	5
	Total population size=			38			count spp2=	0	#NAME?
		CV=		0.820615			count spp3=	0	#NAME?				SPLIT SAMPLE 2
	1	Average/species=		19			count spp4=	0	#NAME?				#NAME?	#NAME?	#NAME?	#NAME?	#NAME?	#NAME?
	1						count spp5=	0	#NAME?				#NAME?	#NAME?	#NAME?	#NAME?	#NAME?	#NAME?
	1						f0=	5	#NAME?				#NAME?	#NAME?	#NAME?	#NAME?	#NAME?	#NAME?
	1						f1=	0	#NAME?				#NAME?	#NAME?	#NAME?	#NAME?	#NAME?	#NAME?
	1						f2=	0	#NAME?				#NAME?	#NAME?	#NAME?	#NAME?	#NAME?	#NAME?
	1						ObsS=	0	#NAME?				#NAME?	#NAME?	#NAME?	#NAME?	#NAME?	#NAME?
	1						S(populn rich)=	5					#NAME?	#NAME?	#NAME?	#NAME?	#NAME?	#NAME?
	1							count spp1=	0				#NAME?	#NAME?	#NAME?	#NAME?	#NAME?	#NAME?
	1							count spp2=	0				#NAME?	#NAME?	#NAME?	#NAME?	#NAME?	#NAME?
	1							count spp3=	0				#NAME?	#NAME?	#NAME?	#NAME?	#NAME?	#NAME?
	1							count spp4=	0				#NAME?	#NAME?	#NAME?	#NAME?	#NAME?	#NAME?
	1							count spp5=	0				#NAME?	#NAME?	#NAME?	#NAME?	#NAME?	#NAME?
	1							f0=	5				#NAME?	#NAME?	#NAME?	#NAME?	#NAME?	#NAME?
	1							f1=	0				#NAME?	#NAME?	#NAME?	#NAME?	#NAME?	#NAME?
	1							f2=	0				#NAME?	#NAME?	#NAME?	#NAME?	#NAME?	#NAME?
	1							ObsS=	0				#NAME?	#NAME?	#NAME?	#NAME?	#NAME?	#NAME?
	1							S(populn rich)=	5				#NAME?	#NAME?	#NAME?	#NAME?	#NAME?	#NAME?
	1								count spp1=	0			#NAME?	#NAME?	#NAME?	#NAME?	#NAME?	#NAME?
	1								count spp2=	0			#NAME?	#NAME?	#NAME?	#NAME?	#NAME?	#NAME?
	1								count spp3=	0			#NAME?	#NAME?	#NAME?	#NAME?	#NAME?	#NAME?
	1								count spp4=	0
	2								count spp5=	0
	2								f0=	5		sample1		#NAME?	#NAME?	#NAME?	#NAME?	#NAME?
	2								f1=	0		sample2		#NAME?	#NAME?	#NAME?	#NAME?	#NAME?
	2								f2=	0		zeros in s1		0	0	0	0	0
	2								ObsS=	0		zeros ins2		0	0	0	0	0
	2								S(populn rich)=	5		sum of zeros		0	0	0	0	0
	2											q0=	0
	2											q1=	0
	2											q2=	5
	2											ObsS=	5
	3											S(popln rich)=	5
	3
	3												SPLIT SAMPLE 3
	3												#NAME?	#NAME?	#NAME?	#NAME?	#NAME?	#NAME?
	4												#NAME?	#NAME?	#NAME?	#NAME?	#NAME?	#NAME?
	4												#NAME?	#NAME?	#NAME?	#NAME?	#NAME?	#NAME?
	5												#NAME?	#NAME?	#NAME?	#NAME?	#NAME?	#NAME?
							Error						#NAME?	#NAME?	#NAME?	#NAME?	#NAME?	#NAME?
						Chao1	5	5	5				#NAME?	#NAME?	#NAME?	#NAME?	#NAME?	#NAME?
						Chao2	0	0	0				#NAME?	#NAME?	#NAME?	#NAME?	#NAME?	#NAME?
		SAMPLE size 1		Error	~(10/45)*100% of the populations sampled								#NAME?	#NAME?	#NAME?	#NAME?	#NAME?	#NAME?
				Chao1>Chao2		Mean	Variance	Lower CL	Upper CL	>0.833333333333333			#NAME?	#NAME?	#NAME?	#NAME?	#NAME?	#NAME?
		Avg Mean				1.56008	0.980667	0.03	3	22561			#NAME?	#NAME?	#NAME?	#NAME?	#NAME?	#NAME?
		1.55347								0.752033			#NAME?	#NAME?	#NAME?	#NAME?	#NAME?	#NAME?
													#NAME?	#NAME?	#NAME?	#NAME?	#NAME?	#NAME?
													#NAME?	#NAME?	#NAME?	#NAME?	#NAME?	#NAME?
				Chao2>Chao1		Mean	Variance	Lower CL	Upper CL	>3			#NAME?	#NAME?	#NAME?	#NAME?	#NAME?	#NAME?
						1.49107	0.667945	0.25	3	49			#NAME?	#NAME?	#NAME?	#NAME?	#NAME?	#NAME?
										0.00163333			#NAME?	#NAME?	#NAME?	#NAME?	#NAME?	#NAME?
													#NAME?	#NAME?	#NAME?	#NAME?	#NAME?	#NAME?
													#NAME?	#NAME?	#NAME?	#NAME?	#NAME?	#NAME?
				Chao2=Chao1						"=0"			#NAME?	#NAME?	#NAME?	#NAME?	#NAME?	#NAME?
										7390			#NAME?	#NAME?	#NAME?	#NAME?	#NAME?	#NAME?
										0.246333			#NAME?	#NAME?	#NAME?	#NAME?	#NAME?	#NAME?
		SAMPLE size 2		Error	~(20/46)x100% of the populations sampled								#NAME?	#NAME?	#NAME?	#NAME?	#NAME?	#NAME?
				Chao1>Chao2		Mean	Variance	Lower CL	Upper CL	>0.5			#NAME?	#NAME?	#NAME?	#NAME?	#NAME?	#NAME?
		Avg Mean				0.986578	0.565714	0	2.91	20273			#NAME?	#NAME?	#NAME?	#NAME?	#NAME?	#NAME?
		0.980305								0.675767			#NAME?	#NAME?	#NAME?	#NAME?	#NAME?	#NAME?
													#NAME?	#NAME?	#NAME?	#NAME?	#NAME?	#NAME?
													#NAME?	#NAME?	#NAME?	#NAME?	#NAME?	#NAME?
				Chao2>Chao1		Mean	Variance	Lower CL	Upper CL	>2			#NAME?	#NAME?	#NAME?	#NAME?	#NAME?	#NAME?
						0.810761	0.308482	0	2	71			#NAME?	#NAME?	#NAME?	#NAME?	#NAME?	#NAME?
										0.00236667			#NAME?	#NAME?	#NAME?	#NAME?	#NAME?	#NAME?
				Chao2=Chao1						"=0"		sample1		#NAME?	#NAME?	#NAME?	#NAME?	#NAME?
										9656		sample2		#NAME?	#NAME?	#NAME?	#NAME?	#NAME?
										0.321867		zeros in s1		0	0	0	0	0
		SAMPLE size 3		Error	~(30/46)x100% of the populations sampled							zeros ins2		0	0	0	0	0
				Chao1>Chao2		Mean	Variance	Lower CL	Upper CL	>0.5		sum of zeros		0	0	0	0	0
		Avg Mean				0.510666	0.27039	0	1	14240		q0=	0
		0.496097								0.474667		q1=	0
												q2=	5
												ObsS=	5
				Chao2>Chao1		Mean	Variance	Lower CL	Upper CL	>1		S(popln rich)=	5
						0.364714	0.161785	0	1	241
										0.00803333
										"=0"
				Chao2=Chao1						15519
										0.5173

## Sheet: PTMCsettings
saved	TRUE				<-- PopTools Monte Carlo settings
dep_range	Sheet (B) Sim (1)'!$I$71				You can edit the values in the second column (column 'B')
test_range	Sheet (B) Sim (1)'!$I$70				but be careful (especially with range names) and ensure that
lwr	0.025				there is always a blank column to the right of the parameters
upr	0.975
reps	30000
output	Sheet (B) Sim (1)'!$V$93
criterion	1
seed	0
keep_res	FALSE
precision	6
lastrun	1
